# Supplementary material for: The Target Selects the Toxin: Specific Amino Acids in Snake-Prey Nicotinic Acetylcholine Receptors That Are Selectively Bound by King Cobra Venoms
Source: Toxins (Basel). 2022 Aug 1;14(8):528. doi: 10.3390/toxins14080528 (PMC9416539; doi:10.3390/toxins14080528)
Supplement: Supplementary file 1 [file toxins-14-00528-s001.zip]

Archive with 2 entries (2 files):
- toxins-1828338 File S1-AUC statistics 1.pdf
- toxins-1828338 file S2-AUC statistics 2.pdf
